# Supplementary material for: Plasma Lipid Profiles Change with Increasing Numbers of Mild Traumatic Brain Injuries in Rats
Source: Metabolites. 2022 Apr 2;12(4):322. doi: 10.3390/metabo12040322 (PMC9025508; doi:10.3390/metabo12040322)
Supplement: Supplementary file 1 [file metabolites-12-00322-s001.zip]

Archive with 1 entries (1 files):
- metabolites-1603962-supplementary.pdf
